# Supplementary material for: RGS1 and CREB5 are direct and common transcriptional targets of ZNF384‐fusion proteins
Source: Cancer Med. 2024 Jul 17;13(14):e7471. doi: 10.1002/cam4.7471 (PMC11252495; doi:10.1002/cam4.7471)
Supplement: Supplementary file 2 — Table S1. [file CAM4-13-e7471-s001.xlsx]

## Sheet: Table S1
SupplementalTable S1. List of primers.
	gene	Fw primers	Rv primers
RT-qPCR	CREB5	AAAGCAGAAGAACTCACCCAG	GGCTGTTATTGGGCAGTCTT
	RGS1	ATGCAATGGTCTCAATCTCTGG	ACAAGCCAGCCAGAACTCA
	PLEKHG1	ACCATGCAGCCAAGATTCC	ACAGTGCTTTCGTCCCTCC
	CHST12	GGAACAGGACCGCCAGCA	TGGGGTAGCCGAAGAGAACA
	TESK2	GCTGATGTCGCTTGGTCT	AGTGCGGCTCTGTCTTT
	RIN3	ACACTTCCATCATCGTTCATGT	CAGCAAAACCACACACACACAA
	GAPDH	CAGGAGCGAGATCCCTCCAA	CCCCCTGCAAATGAGCCC
ChIP-qPCR	CREB5	CCTGCTTCCCCATCTCTACAC	AGGGGTCAGCTGGTTCT
	RGS1	ACCTGTTCTCGTTTGGTTAAGT	AGTTCCCCTTTTCTTGGTGTG
	PLEKHG1	CGGCACTTCCTTTTGTGTCC	AGTGGCCTCAACAAGCT
	CHST12	AGCCACCAAAAGGAGTATTCG	CCACCTCGTTGCTTTTCTGT
	TESK2	GCTGATGTCGCTTGGTCT	AGTGCGGCTCTGTCTTT
	RIN3	ACACTTCCATCATCGTTCATGT	CAGCAAAACCACACACACACAA

## Sheet: Table S2
Supplemental Table S2. Differentially upregulated genes in LCL transfectants
Gene name	baseMean	log2FoldChange	lfcSE	stat	pvalue	padj
TPBG	201.21	6.18081	1.19072	5.19083	2.09361e-07	2.21724e-06
CDC42BPA	125.611	5.8823	1.63004	3.60869	0.000307742	0.00156966
DSC3	3607.78	5.64828	0.149051	37.895	0	0
RAB3B	176.7	5.51776	0.605991	9.10535	8.59878e-20	4.42411e-18
KCNQ1	263.219	5.40042	1.26293	4.27609	1.90202e-05	0.000131536
DPPA4	133.136	5.35528	1.7163	3.12025	0.00180696	0.00732528
IL8	349.712	5.08013	1.51869	3.34508	0.000822584	0.0036802
EPAS1	102.546	4.6415	0.486267	9.54517	1.35889e-21	8.08037e-20
ENTPD2	141.394	4.59528	0.772518	5.94844	2.70715e-09	4.06605e-08
NR4A2	101.347	4.2698	0.474415	9.00014	2.2543e-19	1.13175e-17
IPCEF1	358.38	4.25716	0.80274	5.30329	1.13735e-07	1.2812e-06
PPFIBP1	601.867	3.86441	0.314799	12.2758	1.22123e-34	1.82669e-32
GNB4	173.299	3.78864	0.513899	7.37233	1.67665e-13	4.50491e-12
TNFSF15	316.052	3.78368	0.197188	19.1882	4.64781e-82	4.49568e-79
TNFRSF25	237.323	3.77382	0.252085	14.9704	1.14575e-50	3.86597e-48
TANC1	576.244	3.77206	0.134726	27.998	1.71609e-172	6.22468e-169
XCL1	643.253	3.73169	0.326394	11.4331	2.85809e-30	3.31745e-28
TMEM37	247.439	3.69831	0.520029	7.11174	1.14587e-12	2.73895e-11
CPEB1	215.015	3.62098	0.645075	5.61328	1.98526e-08	2.56265e-07
SORT1	466.037	3.54211	0.416832	8.49768	1.93414e-17	7.94969e-16
CHST12	127.989	3.50079	0.79026	4.42992	9.42675e-06	6.99604e-05
MICAL2	120.381	3.31071	0.408653	8.10152	5.42775e-16	1.94448e-14
SUSD4	107.805	3.19859	0.424737	7.53075	5.04502e-14	1.43245e-12
MEIS2	137.138	3.19608	0.567701	5.62985	1.80363e-08	2.35544e-07
IL12RB2	1251.98	3.13775	0.620705	5.05514	4.30075e-07	4.29749e-06
EPDR1	139.64	3.10043	0.472072	6.5677	5.10968e-11	9.69102e-10
MAL	1323.87	3.09865	0.454606	6.81612	9.35321e-12	1.95824e-10
MAGI3	138.732	3.09523	1.02182	3.02914	0.00245251	0.00952192
PDE3B	112.119	3.09509	0.269401	11.4888	1.50193e-30	1.81596e-28
DSC2	975.657	3.06206	0.114688	26.699	4.83472e-157	1.0021e-153
ITGB5	352.14	3.05517	0.164104	18.6173	2.32797e-77	1.98686e-74
SLC9A2	222.287	3.02839	0.354377	8.54567	1.27792e-17	5.31269e-16
WDFY3	387.836	3.02336	0.8472	3.56865	0.00035882	0.00180044
NGFRAP1	415.43	3.00706	0.736775	4.08139	4.47678e-05	0.000282407
CHST4	106.092	2.96904	0.284066	10.4519	1.43557e-25	1.18345e-23
CSGALNACT1	100.288	2.95704	0.592837	4.98795	6.10245e-07	5.91847e-06
SPIRE1	262.84	2.93865	0.514602	5.71054	1.12616e-08	1.52848e-07
MEGF6	114.595	2.8956	0.656418	4.41121	1.02793e-05	7.55683e-05
INHBE	131.491	2.87446	0.561903	5.11558	3.12776e-07	3.20485e-06
GPR153	262.312	2.85518	0.714977	3.99339	6.51358e-05	0.000397241
NDRG1	291.275	2.83553	0.143308	19.7862	3.91144e-87	4.05365e-84
KCNQ5	212.831	2.81993	0.280595	10.0498	9.20274e-24	6.74356e-22
RORA	2271.75	2.77438	0.231794	11.9692	5.15364e-33	7.05417e-31
RAP1GAP2	140.279	2.74919	0.494968	5.55428	2.78751e-08	3.49364e-07
PHF16	1657.52	2.72471	0.251906	10.8164	2.87835e-27	2.64317e-25
HTR6	103.361	2.54218	0.447976	5.67481	1.3884e-08	1.84472e-07
IVL	2014.93	2.53597	0.668709	3.79234	0.000149235	0.000827381
DGKI	229.706	2.50865	0.225122	11.1435	7.69964e-29	8.15431e-27
RGS1	1159.85	2.50738	0.204991	12.2317	2.10614e-34	3.08666e-32
IGF1R	332.771	2.49452	0.535261	4.66038	3.15624e-06	2.62129e-05
T	993.151	2.48069	0.56111	4.42104	9.82258e-06	7.26011e-05
LYPD6B	257.703	2.45983	0.586567	4.19361	2.74551e-05	0.000181893
STXBP1	227.254	2.43655	0.182213	13.372	8.81227e-41	1.82924e-38
LDLRAD4	185.931	2.43435	0.382209	6.36916	1.90072e-10	3.27136e-09
SERPINB10	357.583	2.38565	0.240801	9.90712	3.8767e-23	2.64071e-21
HAVCR2	523.209	2.36268	0.288648	8.18535	2.7151e-16	1.00493e-14
SELL	3716.62	2.34987	0.249873	9.40425	5.24035e-21	3.01715e-19
UACA	130.167	2.24071	0.693085	3.23295	0.00122519	0.00523141
CHAC1	394.455	2.23955	0.334956	6.6861	2.29202e-11	4.54923e-10
NMNAT2	368.33	2.19871	0.302497	7.26854	3.63402e-13	9.29828e-12
HHAT	114.576	2.18163	0.278674	7.82862	4.9327e-15	1.57294e-13
ATXN7L1	166.438	2.17413	0.160736	13.5261	1.09741e-41	2.56811e-39
TBC1D30	642.523	2.15937	0.3576	6.0385	1.55556e-09	2.41386e-08
IL18R1	2539.46	2.13981	0.235096	9.10185	8.88047e-20	4.55289e-18
SMAD1	392.254	2.13659	0.375089	5.69622	1.22492e-08	1.65018e-07
IL1R2	1375.45	2.12851	0.451055	4.71895	2.37064e-06	2.02924e-05
GALNT14	166.904	2.12784	0.346796	6.1357	8.4783e-10	1.35924e-08
ITPR1	1027.79	2.12621	0.22733	9.35296	8.52249e-21	4.77424e-19
IL1R1	1040.08	2.12598	0.07912	26.8703	4.88646e-159	1.18163e-155
ASCL1	1069.16	2.10897	0.124916	16.8831	5.98971e-64	3.34249e-61
PTPN12	295.15	2.1086	0.131254	16.065	4.48542e-58	2.03372e-55
ADM2	110.847	2.09292	0.579052	3.61439	0.000301058	0.00154076
FERMT2	1420.55	2.08746	0.436608	4.78108	1.74354e-06	1.52667e-05
EGR1	155.617	2.074	0.195268	10.6213	2.37277e-26	2.08646e-24
FRMPD2	180.955	2.06989	0.182714	11.3286	9.47242e-30	1.04912e-27
FAM115C	170.828	2.0682	0.54316	3.80771	0.000140258	0.00078632
BCAS1	461.488	2.06319	0.287365	7.1797	6.98647e-13	1.72392e-11
ZNF384	3169.29	2.05832	0.290823	7.07757	1.46702e-12	3.43306e-11
SERPINB9	1554.77	2.05302	0.110723	18.542	9.46803e-77	7.23009e-74
MYO5B	251.96	2.04695	0.281201	7.27931	3.35528e-13	8.66225e-12
ARHGEF28	376.981	2.04061	0.224058	9.10751	8.42946e-20	4.35242e-18
SYNPO2L	1754.84	1.96975	0.248341	7.93164	2.16271e-15	7.19696e-14
SESN1	192.912	1.96879	0.472557	4.16625	3.09648e-05	0.00020283
INADL	146.309	1.96057	0.276604	7.088	1.36065e-12	3.20483e-11
FAM172A	714.396	1.95298	0.415447	4.70092	2.5899e-06	2.19491e-05
GPR155	209.897	1.94105	0.26769	7.2511	4.13403e-13	1.04678e-11
CHN1	111.553	1.93616	0.309719	6.25136	4.06905e-10	6.73179e-09
PRR18	268.003	1.9066	0.203696	9.36001	7.97275e-21	4.50103e-19
PLEKHG1	176.547	1.90315	0.625595	3.04215	0.00234897	0.00916654
FZD7	464.826	1.87376	0.32152	5.82782	5.61568e-09	8.01948e-08
PHLPP1	587.591	1.86535	0.0925349	20.1584	2.27254e-90	2.53633e-87
KLHL24	456.198	1.85168	0.25088	7.38074	1.57409e-13	4.24507e-12
LGMN	1307.52	1.8513	0.183112	10.1102	4.97738e-24	3.70343e-22
TNFSF4	285.233	1.78468	0.212326	8.40539	4.26444e-17	1.72347e-15
ADTRP	709.459	1.77121	0.270984	6.5362	6.31002e-11	1.18899e-09
PAPLN	175.571	1.76888	0.214839	8.23354	1.81762e-16	6.92174e-15
C3orf52	145.852	1.76493	0.333577	5.29093	1.21693e-07	1.35819e-06
IL13	186.407	1.74967	0.335391	5.21682	1.82021e-07	1.9433e-06
ERC1	1118.36	1.73297	0.264667	6.54773	5.84195e-11	1.10222e-09
ARRB1	1079.36	1.71691	0.0895222	19.1786	5.59104e-82	5.07002e-79
CCR8	271.588	1.71092	0.336847	5.07923	3.78969e-07	3.82901e-06
CLEC2D	1362.58	1.70879	0.345197	4.95018	7.41435e-07	7.04023e-06
SH3RF1	767.279	1.70481	0.141475	12.0503	1.9324e-33	2.69588e-31
EGR2	192.211	1.69392	0.328383	5.15838	2.49102e-07	2.60941e-06
CCL20	330.492	1.68902	0.401114	4.21083	2.54435e-05	0.000170791
FAM101B	1685.05	1.68569	0.175326	9.61463	6.93592e-22	4.22829e-20
LHFP	233.664	1.68012	0.126975	13.2319	5.73987e-40	1.1104e-37
MAN2A1	109.314	1.6672	0.475718	3.5046	0.000457295	0.00223247
EGR3	301.823	1.66126	0.243149	6.83228	8.35772e-12	1.76253e-10
SRGAP1	113.425	1.65285	0.300062	5.50836	3.62201e-08	4.45354e-07
TLN2	275.726	1.64919	0.286884	5.74863	8.99678e-09	1.23847e-07
PTPRE	123.814	1.64849	0.47945	3.4383	0.000585388	0.00275759
LAMP3	3380.43	1.64727	0.25553	6.44649	1.14471e-10	2.0454e-09
GFOD1	1214.46	1.63658	0.525	3.11729	0.00182519	0.00738269
CMAHP	316.2	1.63612	0.354426	4.61624	3.90756e-06	3.19227e-05
F8	151.166	1.63532	0.510988	3.2003	0.00137283	0.00576842
PPP1R13B	250.735	1.62971	0.120895	13.4803	2.04146e-41	4.55686e-39
PARD3	485.993	1.62226	0.424329	3.82311	0.00013178	0.000743967
OTP	412.464	1.61956	0.111184	14.5665	4.5886e-48	1.387e-45
PSTPIP2	640.937	1.61153	0.356413	4.52153	6.13932e-06	4.7736e-05
CD109	1326.2	1.61053	0.442295	3.64129	0.000271276	0.00140469
GPD2	3775.88	1.61037	0.247758	6.49978	8.04388e-11	1.4792e-09
FAM171B	129.538	1.59545	0.15369	10.381	3.02648e-25	2.48086e-23
SIAH2	1348.25	1.59182	0.109639	14.5187	9.21835e-48	2.72957e-45
FAM108C1	341.103	1.58929	0.238991	6.65002	2.93055e-11	5.75363e-10
FLT1	214.753	1.58708	0.179294	8.85183	8.60943e-19	4.00366e-17
KCNC4	121.419	1.5813	0.20092	7.87031	3.53766e-15	1.14571e-13
SYTL3	537.7	1.58067	0.271545	5.82101	5.84938e-09	8.32862e-08
PDK1	618.435	1.57951	0.116946	13.5064	1.43444e-41	3.30355e-39
SLC41A1	327.211	1.56924	0.144998	10.8225	2.69307e-27	2.48877e-25
TESK2	125.414	1.56572	0.318808	4.91116	9.05408e-07	8.49164e-06
EPB41L1	325.732	1.56501	0.136212	11.4894	1.4907e-30	1.81596e-28
PLD1	1747.2	1.56299	0.238649	6.54931	5.78054e-11	1.09206e-09
PDE9A	624.102	1.55975	0.212917	7.32563	2.37772e-13	6.24971e-12
IL6ST	1150.87	1.54281	0.0711659	21.6791	3.23387e-104	3.91002e-101
ARHGEF6	563.09	1.54226	0.0928267	16.6144	5.48111e-62	2.8402e-59
MAP4K4	2834.77	1.53882	0.114695	13.4166	4.83322e-41	1.04664e-38
L3MBTL4	199.39	1.50763	0.278235	5.41854	6.00874e-08	7.02505e-07
PITPNC1	1267.59	1.50584	0.124347	12.1099	9.35726e-34	1.33102e-31
ALPK2	2423.77	1.49908	0.0996178	15.0483	3.54069e-51	1.2843e-48
SLC18B1	108.142	1.48703	0.32723	4.54429	5.51198e-06	4.34638e-05
CD274	953.665	1.46157	0.0831389	17.5798	3.51773e-69	2.21908e-66
TNFSF8	141.098	1.45505	0.355797	4.08956	4.32199e-05	0.000273594
CR2	4020.76	1.45064	0.148801	9.74886	1.86551e-22	1.19764e-20
PLAU	985.023	1.44346	0.091549	15.7671	5.23898e-56	2.17178e-53
CXCR7	737.876	1.43831	0.163173	8.81464	1.20074e-18	5.46128e-17
ANKRD24	133.256	1.43585	0.238259	6.02643	1.67619e-09	2.58997e-08
NRCAM	3616.57	1.43047	0.0508899	28.1091	7.58377e-174	3.66776e-170
CCDC53	114.267	1.42934	0.290398	4.92202	8.56553e-07	8.0857e-06
NIPAL4	611.93	1.41941	0.329559	4.307	1.65483e-05	0.000115822
CD48	5078.38	1.41633	0.10548	13.4274	4.17611e-41	9.18048e-39
ARHGAP23	131.643	1.41331	0.354788	3.98353	6.78985e-05	0.000411675
HECA	200.072	1.41096	0.364099	3.87522	0.000106528	0.000615045
P4HA2	846.865	1.38704	0.199147	6.96492	3.2859e-12	7.32337e-11
FAM115A	369.273	1.37934	0.455336	3.02929	0.00245132	0.00951985
SLC7A11	798.81	1.37857	0.258621	5.33047	9.79566e-08	1.11209e-06
LRP12	351.988	1.37557	0.142686	9.6405	5.39237e-22	3.30118e-20
LY75	1978.79	1.37333	0.13284	10.3382	4.73467e-25	3.74585e-23
CASP1	310.387	1.37153	0.160447	8.54817	1.25055e-17	5.21385e-16
GOLIM4	1830.98	1.37085	0.220042	6.22994	4.66613e-10	7.69328e-09
CCR6	127.923	1.36681	0.147201	9.28533	1.61206e-20	8.82616e-19
EBF1	934.515	1.36083	0.118596	11.4745	1.77116e-30	2.12378e-28
PCTP	282.547	1.3568	0.333693	4.06602	4.78218e-05	0.000299355
RAB12	286.996	1.33488	0.246015	5.42601	5.7627e-08	6.77013e-07
UVSSA	236.363	1.33235	0.329184	4.04744	5.17813e-05	0.000321892
LOC100132891	280.629	1.32853	0.136312	9.74622	1.91471e-22	1.22381e-20
VLDLR	459.475	1.32695	0.101163	13.117	2.6319e-39	4.71435e-37
C6orf223	649.798	1.32191	0.155903	8.47907	2.27005e-17	9.27777e-16
NR4A1	558.929	1.32147	0.232914	5.67362	1.39812e-08	1.85424e-07
MST1	102.434	1.31981	0.263042	5.0175	5.23494e-07	5.13896e-06
ITGB1	1964.42	1.31804	0.257245	5.12366	2.9966e-07	3.0901e-06
FAM212B	154.02	1.30635	0.397199	3.28889	0.00100582	0.00440091
CREB5	961.401	1.30098	0.144752	8.98767	2.5252e-19	1.2581e-17
PRDM1	616.434	1.29365	0.0895531	14.4456	2.67035e-47	7.74882e-45
ACO1	380.281	1.29275	0.273808	4.72136	2.34269e-06	2.00768e-05
ZBTB38	2305.74	1.27653	0.123481	10.3379	4.7504e-25	3.74585e-23
EIF4A2	6654.95	1.27255	0.187122	6.80068	1.04129e-11	2.15313e-10
C16orf87	746.423	1.2679	0.148534	8.53611	1.38813e-17	5.75438e-16
SCIMP	2246.13	1.26762	0.120903	10.4846	1.01653e-25	8.47636e-24
CD55	705.101	1.2662	0.117645	10.7629	5.15407e-27	4.64474e-25
ADAMDEC1	132.902	1.2589	0.370542	3.39745	0.000680168	0.00313188
OTUD1	154.7	1.25055	0.217789	5.74203	9.35484e-09	1.2841e-07
LATS2	205.491	1.24917	0.315979	3.95334	7.7068e-05	0.000462058
PERP	699.679	1.24147	0.333171	3.72623	0.000194369	0.00104487
TUBE1	224.636	1.23907	0.176451	7.02217	2.18443e-12	4.95992e-11
SLC37A2	334.333	1.23003	0.327441	3.75649	0.000172316	0.000941313
EDA2R	342.747	1.22689	0.200257	6.12658	8.97897e-10	1.4316e-08
MIB2	483.59	1.21536	0.179523	6.76992	1.28856e-11	2.6332e-10
ITGB8	841.725	1.21213	0.122634	9.88412	4.87825e-23	3.30407e-21
RASA1	1781.6	1.20928	0.0438289	27.591	1.42502e-167	4.13512e-164
NHSL1	620.504	1.20921	0.0953029	12.6881	6.88459e-37	1.14814e-34
IGFBP4	1244.06	1.20283	0.187547	6.41351	1.42207e-10	2.50095e-09
ANKRD37	310.167	1.20149	0.158259	7.5919	3.15255e-14	9.20329e-13
MARVELD1	274.679	1.20103	0.13253	9.06237	1.27646e-19	6.47559e-18
LRP6	436.762	1.19647	0.100796	11.8702	1.69116e-32	2.2511e-30
ZNF25	109.459	1.19509	0.215805	5.53783	3.06243e-08	3.81726e-07
PTPN3	738.743	1.19338	0.202793	5.88475	3.98645e-09	5.83647e-08
RASGRP1	933.883	1.19314	0.116978	10.1997	1.98901e-24	1.51887e-22
SLC12A6	2192.62	1.18617	0.148948	7.96367	1.67008e-15	5.67474e-14
PRRT3	1141.85	1.18106	0.177973	6.63618	3.2191e-11	6.26086e-10
SLC5A3	1026.39	1.18088	0.123241	9.58189	9.52893e-22	5.73673e-20
DUSP2	4112.53	1.17135	0.147115	7.96217	1.69049e-15	5.73069e-14
BCAT1	6734.78	1.17059	0.079549	14.7153	5.13885e-49	1.65688e-46
CAV1	209.163	1.16377	0.306196	3.80072	0.000144278	0.000804816
SLC35F3	216.611	1.14997	0.163466	7.03493	1.99366e-12	4.54098e-11
ZNF32	146.823	1.14734	0.147736	7.76617	8.08968e-15	2.5296e-13
NCOA1	468.444	1.14275	0.317455	3.59974	0.000318539	0.00161767
SYNPO	3722.37	1.13938	0.212126	5.37122	7.8205e-08	8.96978e-07
TFDP2	1991.66	1.13624	0.322807	3.51986	0.000431771	0.00212286
ZNF154	184.306	1.13437	0.260948	4.34713	1.37929e-05	9.83399e-05
CITED2	684.967	1.13075	0.0861793	13.1208	2.5013e-39	4.53642e-37
CYTIP	1581.1	1.12845	0.208106	5.42249	5.87747e-08	6.89082e-07
PBX4	153.409	1.12753	0.256297	4.39931	1.08595e-05	7.91763e-05
ADA	1726.76	1.12568	0.260464	4.32181	1.54756e-05	0.000109221
ITGB2-AS1	347.381	1.12268	0.248145	4.52427	6.06042e-06	4.71984e-05
AHI1	222.859	1.12201	0.263486	4.25832	2.05969e-05	0.000141362
CREBRF	247.061	1.12009	0.118331	9.46571	2.9158e-21	1.70586e-19
C20orf112	793.453	1.11936	0.11595	9.65387	4.73367e-22	2.92259e-20
SCARF1	533.59	1.11774	0.204813	5.45739	4.83177e-08	5.78418e-07
EDNRA	830.766	1.11173	0.146021	7.61353	2.66719e-14	7.91376e-13
CXCL10	2218.88	1.11154	0.252334	4.40504	1.05767e-05	7.74252e-05
CACNA2D1	450.648	1.09968	0.1754	6.26952	3.62159e-10	6.03279e-09
THEMIS2	2408.16	1.09684	0.236202	4.64365	3.42315e-06	2.82517e-05
ZDBF2	1637.49	1.09443	0.222209	4.92523	8.42611e-07	7.96446e-06
NR2F2	3888.71	1.08924	0.0434466	25.0707	1.03795e-138	1.67328e-135
RIN3	750.934	1.08917	0.124389	8.75615	2.0204e-18	9.1037e-17
NAMPT	4320.54	1.08911	0.151714	7.17871	7.0374e-13	1.7306e-11
ZNF337	388.647	1.08909	0.100107	10.8793	1.44743e-27	1.36368e-25
RASA2	157.221	1.08731	0.189843	5.72744	1.01956e-08	1.39031e-07
SRGN	17168.6	1.0752	0.177243	6.06624	1.30936e-09	2.05156e-08
TNFAIP3	7463.29	1.07433	0.145285	7.39462	1.41815e-13	3.83879e-12
ZC3H12C	2018.08	1.07056	0.229757	4.65954	3.16923e-06	2.62907e-05
HDGFRP3	2339.15	1.06977	0.181535	5.89293	3.79412e-09	5.58305e-08
EVI2A	555.033	1.06972	0.17827	6.00058	1.9661e-09	2.9996e-08
VEGFA	956.443	1.06939	0.260687	4.10221	4.09214e-05	0.000260293
KCNN3	632.981	1.06872	0.18405	5.80672	6.37099e-09	8.9919e-08
GNPDA1	238.282	1.0676	0.322112	3.31437	0.000918496	0.00406295
TP53INP1	936.885	1.0675	0.243419	4.38543	1.15758e-05	8.39764e-05
FAM174B	2019.43	1.06186	0.101413	10.4706	1.1788e-25	9.77328e-24
BMP4	857.965	1.06175	0.133047	7.98024	1.46044e-15	4.99754e-14
MYC	5192.79	1.06072	0.062378	17.0048	7.56835e-65	4.57538e-62
PIK3R3	1473.87	1.05602	0.247351	4.26933	1.96061e-05	0.000135075
CETP	104.648	1.05507	0.187896	5.61521	1.96328e-08	2.5421e-07
NREP	415.254	1.05308	0.0795088	13.2449	4.83072e-40	9.60122e-38
ZNF862	137.424	1.05065	0.210306	4.99582	5.85859e-07	5.70869e-06
PAM	420.232	1.0495	0.0924631	11.3504	7.37852e-30	8.36367e-28
RAI14	2011.16	1.04648	0.0570758	18.3349	4.35947e-75	3.01198e-72
DTNB	163.319	1.04636	0.285675	3.66278	0.00024949	0.00130869
LOC388152	420.749	1.04426	0.181579	5.75098	8.87255e-09	1.22485e-07
RBMS2	318.139	1.04303	0.103993	10.0299	1.12649e-23	8.13144e-22
WHAMM	197.148	1.04099	0.270058	3.85468	0.000115883	0.000664303
MARCH8	184.257	1.03889	0.330917	3.13944	0.00169273	0.00692409
ZBTB10	537.512	1.03879	0.152457	6.81369	9.51272e-12	1.98876e-10
FNDC3B	827.874	1.03664	0.116561	8.89349	5.92183e-19	2.82631e-17
TSC22D3	600.513	1.03625	0.125437	8.26112	1.44314e-16	5.56877e-15
SLC22A18	137.583	1.03168	0.158444	6.51134	7.44855e-11	1.38731e-09
EPHB4	130.615	1.03057	0.152158	6.77304	1.26107e-11	2.58431e-10
COL16A1	103.659	1.02958	0.244105	4.21777	2.46733e-05	0.000166427
PFKFB4	162.691	1.02525	0.215853	4.74977	2.03648e-06	1.76297e-05
GIMAP2	686.242	1.02241	0.281007	3.63836	0.000274375	0.00142023
PNRC1	1149.19	1.021	0.179285	5.69484	1.23491e-08	1.65901e-07
MT2A	524.589	1.01958	0.151082	6.74853	1.49348e-11	3.03062e-10
STAT5A	3929.49	1.01761	0.182064	5.58928	2.28016e-08	2.90967e-07
CCNG2	408.808	1.0147	0.103254	9.82719	8.59835e-23	5.64495e-21
CXCR4	1503.09	1.01302	0.0768457	13.1825	1.10635e-39	2.08468e-37
ATP2B4	1079.3	1.01126	0.207209	4.88038	1.05884e-06	9.74789e-06
ABCC5	499.845	1.00876	0.201882	4.99678	5.82941e-07	5.68407e-06
DST	3051.75	1.0085	0.110642	9.115	7.86733e-20	4.07668e-18
PMAIP1	3326.73	1.00704	0.0767379	13.1231	2.4272e-39	4.45775e-37
TWSG1	2335.1	1.00377	0.12764	7.86411	3.71735e-15	1.19856e-13
NR1D2	222.458	1.0035	0.289063	3.47157	0.000517426	0.00248669
SGK223	541.868	1.00092	0.129101	7.75302	8.97359e-15	2.79394e-13

## Sheet: Table S3
Supplemental Table S3. Differentially upregulated genes in clinical samples (Z-fusion-positive ALL vs. others)
Gene name	baseMean	log2FoldChange	lfcSE	stat	pvalue	padj
SALL4	1099.6	4.41326	0.358522	12.3096	8.04e-35	1.12e-32
ATP9A	1699.31	3.52637	0.235138	14.997	7.68e-51	3.63e-48
CNN3	2846.28	3.41101	0.252977	13.4835	1.96e-41	4.96e-39
TFPI	1033.48	3.24648	0.302011	10.7495	5.96e-27	4.71e-25
NRARP	539.035	3.18408	0.256291	12.4237	1.94e-35	2.87e-33
BRE-AS1	2195.38	3.08434	0.265181	11.6311	2.86e-31	3.16e-29
FRMD4A	837.878	3.0018	0.222449	13.4943	1.69e-41	4.35e-39
RGS1	7880.71	2.9084	0.260682	11.1569	6.63e-29	6.48e-27
PCDH10	582.307	2.74491	0.67557	4.0631	4.84e-05	0.000219933
SPP1	788.873	2.7075	0.32856	8.24051	1.71e-16	4.79e-15
CHI3L2	1183.01	2.6716	0.24993	10.6894	1.14e-26	8.78e-25
MYRIP	860.672	2.60093	0.293693	8.85594	8.3e-19	2.93e-17
PTPRD	1335.72	2.53119	0.394975	6.40849	1.47e-10	1.86e-09
NGFRAP1	627.474	2.49631	0.2787	8.95696	3.34e-19	1.23e-17
CD33	631.183	2.48173	0.210469	11.7914	4.32e-32	5.14e-30
ITGA6	10593.9	2.41543	0.234782	10.288	7.99e-25	5.12e-23
GPM6B	1178.89	2.41444	0.260437	9.2707	1.85e-20	7.9e-19
SNAI1	1540.48	2.40584	0.245844	9.78601	1.29e-22	6.85e-21
DLL1	1711.94	2.39319	0.27778	8.6154	6.97e-18	2.23e-16
GATA3	3651.14	2.38014	0.227702	10.4529	1.42e-25	9.71e-24
LRRC32	710.843	2.34596	0.346789	6.76481	1.33e-11	1.98e-10
DEF8	3327.21	2.31809	0.177308	13.0738	4.65e-39	9.64e-37
NR4A2	7506.36	2.25382	0.253417	8.8937	5.91e-19	2.11e-17
FAM108C1	1094.34	2.24049	0.216849	10.332	5.05e-25	3.34e-23
PHLDB3	590.159	2.22996	0.112922	19.7478	8.38e-87	2.04e-83
CHST12	1874.55	2.1757	0.136964	15.8852	8.03e-57	7.58e-54
OLFML2A	760.924	2.15213	0.27007	7.9688	1.6e-15	3.97e-14
DAPK1	3450.63	2.13385	0.240009	8.89069	6.07e-19	2.16e-17
CALN1	891.758	2.10842	0.365534	5.76807	8.02e-09	7.68e-08
TTC28	726.309	2.10238	0.268006	7.8445	4.35e-15	1.01e-13
H1F0	35626.4	2.08733	0.201694	10.349	4.23e-25	2.81e-23
GPR183	1496.72	2.02922	0.236335	8.5862	8.99e-18	2.85e-16
CXCL12	2058.33	1.99964	0.464693	4.30316	1.68e-05	8.46e-05
LPAR6	10369.5	1.87701	0.229927	8.1635	3.25e-16	8.77e-15
MAFF	4566.71	1.87466	0.219783	8.5296	1.47e-17	4.55e-16
NXN	802.74	1.87405	0.318254	5.88854	3.9e-09	3.91e-08
MMP11	1043.03	1.86704	0.162665	11.4778	1.71e-30	1.83e-28
NR4A3	4994.87	1.85971	0.314539	5.91248	3.37e-09	3.42e-08
NR4A1	16489.3	1.8151	0.248942	7.29125	3.07e-13	5.79e-12
ID2	11549.7	1.8038	0.212404	8.49233	2.03e-17	6.24e-16
GOLIM4	948.627	1.80031	0.146954	12.2508	1.66e-34	2.24e-32
FOSL2	13998.3	1.78531	0.219954	8.11672	4.79e-16	1.28e-14
FSCN1	4073.87	1.77578	0.218229	8.13724	4.04e-16	1.09e-14
HIST1H2BG	1158.92	1.76725	0.202237	8.73847	2.36e-18	7.89e-17
TBC1D16	2874.57	1.76305	0.193508	9.11097	8.17e-20	3.2e-18
NPTX1	925.278	1.7521	0.360957	4.85403	1.21e-06	7.75e-06
VNN1	1160.61	1.73961	0.25815	6.73877	1.6e-11	2.33e-10
HIST1H2AE	1258.4	1.73857	0.196838	8.83246	1.02e-18	3.57e-17
SLC2A3	19753.2	1.73473	0.186641	9.29448	1.48e-20	6.43e-19
SPHK1	799.565	1.73158	0.189278	9.14834	5.78e-20	2.31e-18
HIST1H2BC	964.488	1.72532	0.197062	8.75519	2.04e-18	6.85e-17
SKI	5744.63	1.69966	0.21132	8.04307	8.76e-16	2.26e-14
IER5L	529.807	1.69254	0.233845	7.23786	4.56e-13	8.43e-12
SESN2	2374.03	1.69186	0.19327	8.75384	2.06e-18	6.9e-17
HBEGF	4709.94	1.69119	0.215007	7.86573	3.67e-15	8.66e-14
C7orf41	2699.91	1.67813	0.160053	10.4848	1.01e-25	7.12e-24
TEX30	563.084	1.67746	0.112306	14.9365	1.91e-50	8.76e-48
ZBTB46	884.639	1.65072	0.238888	6.91003	4.85e-12	7.69e-11
AP1B1	12137.8	1.64239	0.101035	16.2557	2.04e-59	2.31e-56
USP36	6670.59	1.63258	0.182993	8.92156	4.6e-19	1.66e-17
OSM	1368.05	1.62219	0.218835	7.41283	1.24e-13	2.44e-12
SCN3A	1871.84	1.61387	0.324089	4.97972	6.37e-07	4.33e-06
MACROD2	3160.91	1.60881	0.182419	8.81931	1.15e-18	3.99e-17
ITGAE	1555.79	1.60624	0.130474	12.3109	7.92e-35	1.11e-32
SHANK3	6017.25	1.59414	0.295599	5.3929	6.93e-08	5.69e-07
MMP14	1369.76	1.59291	0.250184	6.36694	1.93e-10	2.4e-09
SNX30	1593.69	1.59233	0.11786	13.5103	1.36e-41	3.56e-39
ESAM	1305.15	1.58032	0.234417	6.74146	1.57e-11	2.3e-10
ABCC1	5839.7	1.57254	0.0836552	18.7978	7.87e-79	1.49e-75
GALNT6	1114.59	1.56145	0.17751	8.79642	1.41e-18	4.85e-17
ACP5	562.491	1.55957	0.220483	7.07341	1.51e-12	2.6e-11
FLT3	10387	1.55699	0.202144	7.7024	1.34e-14	2.94e-13
SLC39A3	1914.91	1.55301	0.0753786	20.6028	2.59e-94	1.1e-90
RGS18	1240.33	1.54714	0.261203	5.92313	3.16e-09	3.21e-08
QSOX2	4634.61	1.53587	0.163717	9.38123	6.52e-21	2.96e-19
RIN3	3209.28	1.53309	0.185784	8.25197	1.56e-16	4.38e-15
ITGA9	595.594	1.52859	0.216664	7.05513	1.72e-12	2.94e-11
TMCC3	1112.98	1.52503	0.260664	5.85056	4.9e-09	4.85e-08
CEBPA	3611.29	1.51556	0.21674	6.99254	2.7e-12	4.49e-11
MBOAT1	1039.05	1.50419	0.104516	14.392	5.81e-47	2.06e-44
PRKAR2B	1918.81	1.50013	0.168843	8.88475	6.41e-19	2.27e-17
CXCL16	1317.83	1.49869	0.20185	7.42476	1.13e-13	2.24e-12
HIST2H2BE	12075.1	1.47577	0.16784	8.79269	1.46e-18	5.01e-17
EGFL7	4349.07	1.46244	0.223853	6.53304	6.44e-11	8.69e-10
IFI44L	4277	1.44966	0.324308	4.47	7.82e-06	4.24e-05
PTCH1	1256.27	1.42716	0.263385	5.41855	6.01e-08	4.98e-07
DERL3	1773.97	1.42366	0.13684	10.4038	2.38e-25	1.61e-23
CXXC11	1068.01	1.42035	0.277698	5.11474	3.14e-07	2.26e-06
NDRG1	6705.08	1.41816	0.177233	8.00169	1.23e-15	3.08e-14
LMO2	4874.64	1.41754	0.134281	10.5565	4.74e-26	3.43e-24
DNAJC1	1104.54	1.38937	0.124551	11.155	6.77e-29	6.58e-27
ENTPD1	1585.87	1.38689	0.196922	7.04284	1.88e-12	3.19e-11
TNRC18	5915.91	1.38074	0.106139	13.0088	1.09e-38	2.21e-36
SERPINF1	537.007	1.37735	0.149934	9.18638	4.06e-20	1.65e-18
BMP3	690.383	1.37398	0.371996	3.69353	0.000221161	0.000860599
MOB3A	10272.3	1.36687	0.152426	8.96744	3.03e-19	1.12e-17
METTL7A	3396.16	1.36672	0.138011	9.90297	4.04e-23	2.24e-21
S100A16	3897.91	1.36551	0.351228	3.88782	0.00010115	0.000429807
MYBPC2	530.795	1.36445	0.284254	4.80011	1.59e-06	9.92e-06
FTH1	96473.3	1.36285	0.153142	8.89927	5.62e-19	2.01e-17
SH2B3	7008.11	1.35476	0.161811	8.37249	5.64e-17	1.66e-15
EXOSC4	515.222	1.34928	0.12987	10.3895	2.77e-25	1.85e-23
WFS1	4227.89	1.34563	0.21272	6.32582	2.52e-10	3.08e-09
DOK2	1171.14	1.33341	0.178892	7.45372	9.07e-14	1.81e-12
FRMD8	3541.41	1.32949	0.116465	11.4154	3.5e-30	3.72e-28
HSH2D	10198.7	1.32745	0.155029	8.5626	1.1e-17	3.47e-16
MEX3B	978.631	1.32337	0.193001	6.85682	7.04e-12	1.08e-10
STAG3	6696.57	1.31659	0.241148	5.45969	4.77e-08	4.01e-07
P2RX5	1694.34	1.31533	0.186339	7.05879	1.68e-12	2.87e-11
SLC35D2	790.886	1.3151	0.125753	10.4578	1.35e-25	9.29e-24
SLC9A3R2	751.81	1.3064	0.209035	6.24965	4.11e-10	4.87e-09
TTC7B	612.757	1.30253	0.123764	10.5244	6.67e-26	4.77e-24
ADCY6	2935.13	1.29671	0.160966	8.05581	7.9e-16	2.04e-14
EGR3	1646.46	1.29464	0.282861	4.57693	4.72e-06	2.67e-05
CBX4	14789.3	1.29461	0.177168	7.30724	2.73e-13	5.18e-12
DDIT4	20089.6	1.2924	0.16295	7.93127	2.17e-15	5.26e-14
PVRL2	1782.61	1.28673	0.205511	6.26115	3.82e-10	4.55e-09
SERPINB6	2616.72	1.28371	0.164134	7.8211	5.24e-15	1.2e-13
MDK	2932.24	1.28361	0.17917	7.16423	7.82e-13	1.41e-11
SLC35E1	2678.73	1.27673	0.133122	9.59072	8.75e-22	4.31e-20
ICAM2	2126.07	1.27519	0.102526	12.4376	1.63e-35	2.46e-33
GRASP	4028.42	1.26182	0.234732	5.37557	7.63e-08	6.2e-07
ZNF469	516.317	1.25173	0.258471	4.84281	1.28e-06	8.14e-06
NEU4	590.85	1.25121	0.314488	3.97855	6.93e-05	0.000305546
TAF13	739.215	1.25	0.140618	8.88934	6.15e-19	2.18e-17
TP53I11	3603.78	1.24991	0.148282	8.4293	3.48e-17	1.04e-15
HIST1H3D	544.326	1.24338	0.196726	6.32039	2.61e-10	3.19e-09
TESK2	822.043	1.24174	0.0826737	15.0198	5.45e-51	2.72e-48
EMR2	3388.39	1.24079	0.184545	6.7235	1.77e-11	2.57e-10
CD300LF	613.45	1.24036	0.183471	6.76051	1.38e-11	2.03e-10
SPG20	1369.24	1.23532	0.184464	6.69678	2.13e-11	3.05e-10
EMILIN2	1427.3	1.23045	0.148273	8.29855	1.05e-16	3.03e-15
CCNJL	675.979	1.22434	0.235519	5.19847	2.01e-07	1.51e-06
GADD45B	9470.62	1.22366	0.178156	6.86846	6.49e-12	1e-10
HHEX	4556.65	1.22092	0.139766	8.73541	2.43e-18	8.08e-17
DIRAS1	1288.79	1.2188	0.190601	6.39451	1.61e-10	2.03e-09
SLC7A5	15865.4	1.20659	0.194716	6.19668	5.77e-10	6.72e-09
PALM	2040.93	1.20295	0.243606	4.93809	7.89e-07	5.25e-06
SMOX	809.463	1.19636	0.186986	6.39809	1.57e-10	1.98e-09
HIST1H1C	10527.5	1.1886	0.164637	7.21951	5.22e-13	9.56e-12
SOCS3	2750.86	1.17571	0.23277	5.05096	4.4e-07	3.07e-06
AGAP3	693.272	1.16589	0.219473	5.31222	1.08e-07	8.56e-07
SPRY1	3407.02	1.16289	0.229725	5.06208	4.15e-07	2.91e-06
CEACAM1	1385.98	1.15435	0.205945	5.60514	2.08e-08	1.85e-07
CREB5	1274.04	1.14613	0.270444	4.23794	2.26e-05	0.000110521
FYB	10152.6	1.12647	0.235905	4.77512	1.8e-06	1.11e-05
MAP3K8	1665.9	1.12647	0.169811	6.63365	3.27e-11	4.57e-10
ETV3	749.875	1.12024	0.1616	6.93214	4.15e-12	6.67e-11
NFIX	2288.27	1.1156	0.124397	8.9681	3.02e-19	1.12e-17
CD69	26523.3	1.11261	0.162688	6.8389	7.98e-12	1.22e-10
PPP1R16B	8643.18	1.11055	0.18428	6.02642	1.68e-09	1.8e-08
CDK17	2175.34	1.10941	0.134556	8.24499	1.65e-16	4.63e-15
DNMT3B	700.46	1.10609	0.141326	7.8265	5.02e-15	1.16e-13
RAI1	2310.48	1.10428	0.109046	10.1267	4.2e-24	2.52e-22
RILPL2	4694.73	1.09997	0.15118	7.27586	3.44e-13	6.47e-12
HS6ST1	2675.56	1.09677	0.171139	6.40865	1.47e-10	1.86e-09
ATF3	5519.42	1.09555	0.182725	5.99565	2.03e-09	2.14e-08
LATS2	3166.71	1.0948	0.153854	7.11582	1.11e-12	1.96e-11
NPDC1	1687.31	1.09174	0.273674	3.98919	6.63e-05	0.000293222
MOB3B	757.514	1.08923	0.156467	6.96142	3.37e-12	5.5e-11
MN1	1015.18	1.08884	0.294568	3.69639	0.000218687	0.000852531
HSPA1B	1268.62	1.07555	0.200367	5.3679	7.97e-08	6.46e-07
SYTL2	995.277	1.06512	0.227907	4.67347	2.96e-06	1.75e-05
TPM4	33644.1	1.0603	0.098694	10.7433	6.37e-27	5.01e-25
C6orf25	1062.54	1.05484	0.238477	4.42323	9.72e-06	5.16e-05
SLC25A30	1080.77	1.05112	0.114907	9.14759	5.82e-20	2.32e-18
IRS2	12474.6	1.04915	0.177244	5.91925	3.23e-09	3.29e-08
PLEKHG1	2425.49	1.04675	0.231873	4.51435	6.35e-06	3.5e-05
SNHG7	7166.61	1.04659	0.104352	10.0294	1.13e-23	6.57e-22
ARRDC2	8825.5	1.04099	0.114444	9.09609	9.36e-20	3.64e-18
SMAGP	636.77	1.04048	0.185808	5.59979	2.15e-08	1.91e-07
LPHN1	1500.53	1.04023	0.151061	6.88619	5.73e-12	8.97e-11
PTTG1IP	6371.25	1.03368	0.097252	10.6289	2.19e-26	1.62e-24
MED26	1323.19	1.03273	0.137617	7.50433	6.17e-14	1.25e-12
SIK1	15421	1.02961	0.20798	4.95051	7.4e-07	4.96e-06
ZFPM1	585.624	1.02877	0.170843	6.02174	1.73e-09	1.85e-08
PRKX	4648.55	1.02846	0.122993	8.36193	6.17e-17	1.81e-15
SOCS5	1457.47	1.02625	0.120489	8.51733	1.63e-17	5.05e-16
EGR1	9641.15	1.02505	0.277167	3.6983	0.000217045	0.000847104
GNA15	10155.4	1.0231	0.181083	5.64988	1.61e-08	1.46e-07
SH3GL1	2765.42	1.02249	0.111122	9.20154	3.53e-20	1.46e-18
IFI44	2257.56	1.0186	0.241844	4.21178	2.53e-05	0.000122616
UNC13B	822.39	1.01365	0.214767	4.71977	2.36e-06	1.43e-05
CSRNP2	1039.77	1.01284	0.0786937	12.8707	6.58e-38	1.29e-35
CD34	16455	1.0104	0.279847	3.61052	0.00030558	0.00114272
ZNF384	2928	1.00748	0.0539083	18.6887	6.12e-78	1.04e-74
STAT2	4781.89	1.00276	0.105083	9.54254	1.39e-21	6.73e-20
